# Supplementary material for: Late Post-Dissection Dynamic Intermittent Malperfusion of the Aortic Arch in Association with a Rare Heterogenous LOX Gene Variation
Source: J Clin Med. 2024 Feb 7;13(4):952. doi: 10.3390/jcm13040952 (PMC10888595; doi:10.3390/jcm13040952)
Supplement: Supplementary file 1 [file jcm-13-00952-s001.zip]

Archive with 1 entries (1 files):
- jcm-2621045-supplementary.mp4
